# Supplementary material for: Urinary Metabolites of Polycyclic Aromatic Hydrocarbons in Firefighters: A Systematic Review and Meta-Analysis
Source: Int J Environ Res Public Health. 2022 Jul 11;19(14):8475. doi: 10.3390/ijerph19148475 (PMC9318785; doi:10.3390/ijerph19148475)
Supplement: Supplementary file 1 [file ijerph-19-08475-s001.zip]

Archive with 1 entries (1 files):
- ijerph-1753116-supplementary.pdf
